# Supplementary material for: Machine Learning-Based Virtual Screening for the Identification of Cdk5 Inhibitors
Source: Int J Mol Sci. 2022 Sep 13;23(18):10653. doi: 10.3390/ijms231810653 (PMC9502400; doi:10.3390/ijms231810653)
Supplement: Supplementary file 1 [file ijms-23-10653-s001.zip]

Archive with 1 entries (1 files):
- ijms-1910729-supplementary.pdf
